# Supplementary material for: Prognostic Factors of Renal Outcomes after Heart Transplantation: A Nationwide Retrospective Study
Source: J Clin Med. 2021 Oct 30;10(21):5110. doi: 10.3390/jcm10215110 (PMC8584983; doi:10.3390/jcm10215110)
Supplement: Supplementary file 1 [file jcm-10-05110-s001.zip]

Archive with 1 entries (1 files):
- jcm-1417967-supplementary.pdf
